# Supplementary material for: Development of a New Aggregation Method to Remove Nanoplastics from the Ocean: Proof of Concept Using Mussel Exposure Tests
Source: Biomimetics (Basel). 2024 May 18;9(5):303. doi: 10.3390/biomimetics9050303 (PMC11117817; doi:10.3390/biomimetics9050303)
Supplement: Supplementary file 1 [file biomimetics-09-00303-s001.zip]

Archive with 1 entries (1 files):
- biomimetics-2998673-supplementary.pdf
